# Supplementary material for: Red LED Light Irradiation Increases the Resistance Against Environmental Stress of Frozen Bovine Sperm Thawed in Suboptimal Conditions
Source: Animals (Basel). 2025 Nov 20;15(22):3353. doi: 10.3390/ani15223353 (PMC12649307; doi:10.3390/ani15223353)
Supplement: Supplementary file 1 [file animals-15-03353-s001.zip]

Archive with 1 entries (1 files):
- animals-3945433-supplementary.pdf
